# Supplementary material for: Genome sequencing reveals novel causative structural and single nucleotide variants in Pakistani families with congenital hypogonadotropic hypogonadism
Source: BMC Genomics. 2024 Aug 14;25:787. doi: 10.1186/s12864-024-10598-3 (PMC11325732; doi:10.1186/s12864-024-10598-3)
Supplement: Supplementary file 2 — Supplementary Material 2. [file 12864_2024_10598_MOESM2_ESM.txt]

# Pipeline commands to get variants from paired fastq files of WGS
# Alignment with bwa mem
export OUTPUT=/pathTo/results/WGS_sample/sentieon_map_0-0_out/sentieon_map_S00XXXX_0.cram && (/pathToPipelineScripts/sentieon-genomics-202112.05/bin/sentieon bwa mem -M -R '@RG\tID:GROUP_group_sample_S00XXXX\tSM:sample_S00XXXX\tPL:Illumina' -t 8 -K 10000000 /data/bcd/HG19/hg19/genome.fa /pathTo/samples/WGS_sample/S00XXXX_R1.fastq.gz /pathTo/samples/WGS_sample/S00XXXX_R2.fastq.gz || echo -n 'error') | /pathToPipelineScripts/sentieon-genomics-202112.05/bin/sentieon util sort --bam_compression 6 -r /data/bcd/HG19/hg19/genome.fa -o $OUTPUT -t 8 --sam2bam -i -#!/bin/bash

# removing duplicate reads step
export INPUT=/pathTo/results/WGS_sample/sentieon_map_0-0_out/sentieon_map_S00XXXX_0.cram && /pathToPipelineScripts/sentieon-genomics-202112.05/bin/sentieon driver -r /data/bcd/HG19/hg19/genome.fa -t 8 -i $INPUT --algo LocusCollector --fun score_info /pathTo/results/WGS_sample/sentieon_rmdup_1-0_out//score.txt && export OUTPUT=/pathTo/results/WGS_sample/sentieon_rmdup_1-0_out/sentieon_rmdup_S00XXXX_0.cram && (/pathToPipelineScripts/sentieon-genomics-202112.05/bin/sentieon driver -r /data/bcd/HG19/hg19/genome.fa -t 8 -i $INPUT --algo Dedup --rmdup --score_info /pathTo/results/WGS_sample/sentieon_rmdup_1-0_out//score.txt --metrics /pathTo/results/WGS_sample/sentieon_rmdup_1-0_out//dedup_metrics.txt $OUTPUT)#!/bin/bash

# recalibration of Quality Scores step
export INPUT=/pathTo/results/WGS_sample/sentieon_rmdup_1-0_out/sentieon_rmdup_S00XXXX_0.cram && export OUTPUT=/pathTo/results/WGS_sample/sentieon_recalibrate_2-0_out/sentieon_recalibrate_S00XXXX_0.table && /pathToPipelineScripts/sentieon-genomics-202112.05/bin/sentieon driver -r /data/bcd/HG19/hg19/genome.fa -t 8 -i $INPUT --algo QualCal -k /data/bcd/reference2/00-common_all.vcf -k /data/bcd/HG19/Mills_and_1000G_gold_standard.indels.hg19.vcf -k /data/bcd/HG19/Homo_sapiens_assembly19.known_indels.vcf $OUTPUT && /pathToPipelineScripts/sentieon-genomics-202112.05/bin/sentieon driver -r /data/bcd/HG19/hg19/genome.fa -t 8 -i $INPUT -q $OUTPUT --algo QualCal -k /data/bcd/reference2/00-common_all.vcf -k /data/bcd/HG19/Mills_and_1000G_gold_standard.indels.hg19.vcf -k /data/bcd/HG19/Homo_sapiens_assembly19.known_indels.vcf /pathTo/results/WGS_sample/sentieon_recalibrate_2-0_out//recal_data.table.post#!/bin/bash

# saving cram files with recalibrated Quality Scores
/pathToPipelineScripts/sentieon-genomics-202112.05/bin/sentieon driver -r /data/bcd/HG19/hg19/genome.fa -t 8 -i /pathTo/results/WGS_sample/sentieon_rmdup_1-0_out/sentieon_rmdup_S00XXXX_0.cram -q /pathTo/results/WGS_sample/sentieon_recalibrate_2-0_out/sentieon_recalibrate_S00XXXX_0.table --algo ReadWriter /pathTo/results/WGS_sample/sentieon_write_recalibrate_3-0_out/sentieon_write_recalibrate_S00XXXX_0.cram#!/bin/bash

# Variant calling step
/pathToPipelineScripts/sentieon-genomics-202112.05/bin/sentieon driver -r /data/bcd/HG19/hg19/genome.fa -t 8 -i /pathTo/results/WGS_sample/sentieon_rmdup_1-0_out/sentieon_rmdup_S00XXXX_0.cram -q /pathTo/results/WGS_sample/sentieon_recalibrate_2-0_out/sentieon_recalibrate_S00XXXX_0.table --algo Haplotyper -d /data/bcd/reference2/00-common_all.vcf --emit_conf=30 --call_conf=30 /pathTo/results/WGS_sample/sentieon_vcaller_4-0_out/sentieon_vcaller_S00XXXX_0.vcf#!/bin/bash

# Filetering external databases (from Annovar) from variants in vcf
export INPUT_FILE=/pathTo/results/WGS_sample/sentieon_vcaller_4-0_out/sentieon_vcaller_S00XXXX_0.vcf && export OUTPUT_FILE=/pathTo/results/WGS_sample/annovarsnpcall_5-0_out/annovarsnpcall_S00XXXX_0.ann &&  python /pathToPipelineScripts/tools_py/normalizeVCF.py $INPUT_FILE annovar 4 > $OUTPUT_FILE#!/bin/bash

# Annotation of variants in vcf with external databases
export INPUT_FILE=/pathTo/results/WGS_sample/annovarsnpcall_5-0_out/annovarsnpcall_S00XXXX_0.ann && sort -k1,1 -k2n $INPUT_FILE -t 8 -o $INPUT_FILE.sorted && python3 /pathToPipelineScripts/tools_py/annovar_hg19.py $INPUT_FILE.sorted /data/bcd/HG19/annovar/ 6 >/pathTo/results/WGS_sample/sentieon_annovarannotate_6-0_out/sentieon_annovarannotate_S00XXXX_0.csv 


# Commands to run Coverage master and detect CNVs 
python /pathToCoverageMaster/coverageMaster-master/coverageMaster_hg19.py pathToSubjectCoverageFile/S00XXXX.cov pathToSubjectCoverageFile/S00XXXX.report.txt /pathToGeneList/CHH_genes.txt -c /pathToControlsList/S00XXXX_controls.txt -r /pathToStdBatch/Batch_cov_res_hg19_total.res_m_std -o /pathToResultsFolder/S00XXXX_hg19_final_output_10 -e 10 -w
